# Supplementary material for: C9orf72 arginine-rich dipeptide repeats inhibit UPF1-mediated RNA decay via translational repression
Source: Nat Commun. 2020 Jul 3;11:3354. doi: 10.1038/s41467-020-17129-0 (PMC7335171; doi:10.1038/s41467-020-17129-0)
Supplement: Supplementary file 4 — Source Data [file 41467_2020_17129_MOESM4_ESM.xlsx]

## Sheet: Figure 2a
Fold change relative to GFP
	CCT6P3			TMEM79			UPF3B			SMG5			HIST1H1T
	Replicate1	Replicate2	Replicate3	Replicate1	Replicate2	Replicate3	Replicate1	Replicate2	Replicate3	Replicate1	Replicate2	Replicate3	Replicate1	Replicate2	Replicate3
GFP control	1	1	1	1	1	1	1	1	1	1	1	1	1	1	1
(G4C2)100 RNA	1.19947	0.717331	0.485517	1.00389	0.72211	0.640999	0.950589	0.94704	0.758546	1.00558	0.882733	0.727399	1.03191	0.716137	0.891705
(G2C4)100 RNA	1.22315	0.646619	0.344423	1.12793	1.01105	0.503169	1.06238	0.929896	0.670009	1.13331	0.986968	0.493668	1.18251	0.804886	0.550534
GA50-GFP	1.18869	1.39887	1.42193	1.26276	1.13102	1.31243	1.07782	1.14637	1.06733	0.984426	1.0759	0.978131	1.08906	1.09407	0.988441
GR50-GFP	2.51086	3.69604	4.41897	3.4134	2.63818	4.5404	1.80134	2.12504	1.90168	1.8976	2.12948	1.87156	2.0936	2.74753	1.89395
PA50-GFP	0.828155	1.14925	1.01034	1.15884	0.949794	0.949615	1.12427	1.12682	1.08712	1.01378	1.07498	0.925218	0.963775	0.882398	0.91257
PR50-GFP	1.83533	2.20575	3.17094	3.71113	3.47189	3.79166	1.5378	1.81338	1.80217	1.40755	1.61225	1.36185	2.10064	2.45606	1.88502
Log-transformed
	CCT6P3			TMEM79			UPF3B			SMG5			HIST1H1T
	Replicate1	Replicate2	Replicate3	Replicate1	Replicate2	Replicate3	Replicate1	Replicate2	Replicate3	Replicate1	Replicate2	Replicate3	Replicate1	Replicate2	Replicate3
GFP control	0	0	0	0	0	0	0	0	0	0	0	0	0	0	0
(G4C2)100 RNA	0.262399	-0.479289	-1.04241	0.00560694	-0.469709	-0.641606	-0.0731064	-0.0785027	-0.398691	0.0080336	-0.179951	-0.459181	0.0453222	-0.481693	-0.165361
(G2C4)100 RNA	0.290599	-0.629012	-1.53775	0.173676	0.0158586	-0.990885	0.087304	-0.104859	-0.577748	0.180536	-0.0189248	-1.01839	0.24185	-0.313145	-0.861095
GA50-GFP	0.249371	0.484263	0.507853	0.336575	0.177618	0.392244	0.108118	0.197078	0.094009	-0.0226453	0.105545	-0.0319004	0.123088	0.129711	-0.0167734
GR50-GFP	1.32818	1.88598	2.14371	1.77121	1.39954	2.18282	0.849072	1.08749	0.927273	0.924173	1.0905	0.904244	1.06599	1.45814	0.9214
PA50-GFP	-0.272027	0.200695	0.0148366	0.212676	-0.0743135	-0.0745854	0.168992	0.172255	0.120518	0.0197489	0.104314	-0.112135	-0.0532312	-0.180498	-0.131993
PR50-GFP	0.876039	1.14127	1.66491	1.89186	1.79572	1.92283	0.62087	0.85868	0.849735	0.493189	0.689072	0.445565	1.07083	1.29634	0.914581
P value, compared to GFP control, paired ratio t test
	CCT6P3	TMEM79	UPF3	SMG5	HIST1H1T
(G4C2)100 RNA	0.382249	0.19719	0.23047	0.261296	0.320534
(G2C4)100 RNA	0.357777	0.540152	0.421034	0.521809	0.431946
GA50-GFP	0.0375299	0.0424324	0.0540613	0.738415	0.241271
GR50-GFP	0.01768	0.0156914	0.00535981	0.0036624	0.0189388
PA50-GFP	0.903605	0.844837	0.0116064	0.955403	0.0813952
PR50-GFP	0.0338546	0.000418444	0.00989733	0.0183396	0.0101054

## Sheet: Figure 2c
Fold change, relative to the average of untreated samples
	Untreated			PR20-treated
	SRR6495337	SRR6495338	SRR6495339	SRR6495340	SRR6495341	SRR6495342
UPF2	1.03493	0.946183	1.01889	1.38255	1.43779	1.41229
UPF3B	1.02117	0.870427	1.1084	1.53168	1.62552	1.57387
SMG5	0.954535	1.18297	0.862493	1.67729	1.55547	1.61873
SMG7	1.00431	0.982708	1.01298	1.23374	1.28409	1.29832
SMG8	0.98939	1.01463	0.995977	1.67401	1.70634	1.70388
SMG9	0.992879	1.14865	0.858471	1.39824	1.37098	1.29138
P values, compared to untreated control, unpaired t test
	PR20-treated
UPF2	0.000202552
UPF3B	0.00150595
SMG5	0.00370435
SMG7	0.000227057
SMG8	7.00788e-07
SMG9	0.0169803

## Sheet: Figure 2d
Fold change relative to DMSO
	DMSO			PR20 2uM
	Replicate1	Replicate2	Replicate3	Replicate1	Replicate2	Replicate3
Tmem79	1	1	1	1.29548	1.77727	1.9246
Upf3b	1	1	1	1.47594	1.60538	1.26374
Smg5	1	1	1	1.44903	1.43721	1.43017
Hist1h1t	1	1	1	7.4742	5.37648	7.8931
Log-transformed
	DMSO			PR20 2uM
	Replicate1	Replicate2	Replicate3	Replicate1	Replicate2	Replicate3
Tmem79	0	0	0	0.373487	0.829663	0.944559
Upf3b	0	0	0	0.561634	0.682915	0.3377
Smg5	0	0	0	0.535087	0.523271	0.516187
Hist1h1t	0	0	0	2.90192	2.42666	2.98059
P values, compared to DMSO, paired ratio t test
	PR20 2uM
Tmem79	0.0545307
Upf3b	0.0348445
Smg5	0.000110312
Hist1h1t	0.00387996

## Sheet: Figure 2e
Fold change relative to DMSO
	DMSO			PR20 1uM
	Replicate1	Replicate2	Replicate3	Replicate1	Replicate2	Replicate3
CCT6P3	1	1	1	1.27457	1.68492	1.37563
TMEM79	1	1	1	0.754118	1.18476	1.0774
UPF3B	1	1	1	1.16457	1.13167	1.21258
SMG5	1	1	1	1.29361	1.18004	1.29245
HIST1H1T	1	1	1	1.68586	1.5125	1.46723
Log-transformed
	DMSO			PR20 1uM
	Replicate1	Replicate2	Replicate3	Replicate1	Replicate2	Replicate3
CCT6P3	0	0	0	0.350011	0.75268	0.460092
TMEM79	0	0	0	-0.407138	0.244595	0.107554
UPF3B	0	0	0	0.219797	0.178453	0.27808
SMG5	0	0	0	0.371403	0.238836	0.370108
HIST1H1T	0	0	0	0.753485	0.596935	0.553095
P values, compared to DMSO, paired ratio t test
	PR20 1uM
CCT6P3	0.0493006
TMEM79	0.934807
UPF3B	0.0160366
SMG5	0.0176314
HIST1H1T	0.00906365

## Sheet: Figure 3b
Percentage of stress granule (SG)-positive cells.
	GFP control	(G4C2)100	(G2C4)100	GA50-GFP	GR50-GFP	PA50-GFP	PR50-GFP
Replicate1	1	4	3	12.5	42.55	15.38	23
Replicate2	11.8	8	13.33	23.61	47.17	6	22.03
Replicate3	3	1	5	12	38.64	9	26.3
Replicate4	0	0	7.69	5	50	0	24
P values, compared to GFP control, unpaired t test
(G4C2)100	(G2C4)100	GA50-GFP	GR50-GFP	PA50-GFP	PR50-GFP
0.835857	0.381652	0.0940628	3.26906e-05	0.416696	0.000424399

## Sheet: Figure 3c
Percentage of stress granule (SG)-positive U2OS WT and G3BP1/2-DKO cells.
	WT			G3BP1/2 DKO
	Replicate1	Replicate2	Replicate3	Replicate1	Replicate2	Replicate3
GFP	1.8	3.8	9	0	7	12
GR50-GFP	25	30	29.9	8.8	10	18
PR50-GFP	14.3	17.3	22	0	5.9	4.3
P values, compared to WT cells, unpaired t test
	G3BP1/2 DKO
GFP	0.737928
GR50-GFP	0.0085177
PR50-GFP	0.00710345

## Sheet: Figure 3d
Fold change relative to GFP control
	GFP			GR50-GFP			PR50-GFP
	Replicate1	Replicate2	Replicate3	Replicate1	Replicate2	Replicate3	Replicate1	Replicate2	Replicate3
WT-CCT6P3	1	1	1	2.36957	1.4408	1.22617	2.18781	1.63826	1.43124
WT-TMEM79	1	1	1	1.72433	1.32863	1.2913	1.65179	1.21893	1.27604
WT-UPF3B	1	1	1	1.2793	1.26064	1.21883	1.47034	1.40703	1.4818
WT-SMG5	1	1	1	1.25652	1.35778	1.22439	1.33629	1.43997	1.30434
WT-HIST1H1T	1	1	1	1.41204	1.29828	1.33589	1.35261	1.26639	1.22609
DKO-CCT6P3	1	1	1	2.56302	2.02694	2.03071	2.26087	2.22778	2.5649
DKO-TMEM79	1	1	1	1.53692	1.66924	1.51168	1.43604	1.49732	1.65139
DKO-UPF3B	1	1	1	1.73302	1.61238	1.75512	1.62703	1.48995	1.80082
DKO-SMG5	1	1	1	1.48711	1.58355	1.5887	1.33119	1.21417	1.39668
DKO-HIST1H1T	1	1	1	2.16275	2.40084	1.23959	1.68663	1.93216	1.10713
Log-transformed
	GFP			GR50-GFP			PR50-GFP
	Replicate1	Replicate2	Replicate3	Replicate1	Replicate2	Replicate3	Replicate1	Replicate2	Replicate3
WT-CCT6P3	0	0	0	1.24463	0.526866	0.294163	1.12949	0.712164	0.517261
WT-TMEM79	0	0	0	0.786035	0.409936	0.368821	0.724031	0.285612	0.351669
WT-UPF3B	0	0	0	0.35535	0.334153	0.285493	0.556152	0.492656	0.567351
WT-SMG5	0	0	0	0.329434	0.441248	0.292069	0.418234	0.526041	0.383324
WT-HIST1H1T	0	0	0	0.497779	0.376607	0.417802	0.43575	0.340722	0.294059
DKO-CCT6P3	0	0	0	1.35784	1.0193	1.02199	1.17688	1.15561	1.3589
DKO-TMEM79	0	0	0	0.62004	0.739191	0.596148	0.5221	0.582382	0.723677
DKO-UPF3B	0	0	0	0.793288	0.689191	0.811572	0.702239	0.57526	0.848655
DKO-SMG5	0	0	0	0.572513	0.663159	0.667845	0.412718	0.279973	0.482002
DKO-HIST1H1T	0	0	0	1.11287	1.26354	0.309865	0.754146	0.950215	0.146831
P values, compared to GFP control, paired ratio t test
	GR50-GFP	PR50-GFP
WT-CCT6P3	0.137786	0.0489055
WT-TMEM79	0.059091	0.0797742
WT-UPF3B	0.00402402	0.00185861
WT-SMG5	0.0156305	0.00928979
WT-HIST1H1T	0.00675116	0.0133756
DKO-CCT6P3	0.0096984	0.00273757
DKO-TMEM79	0.00457533	0.00947299
DKO-UPF3B	0.00247505	0.012195
DKO-SMG5	0.00238242	0.022155
DKO-HIST1H1T	0.0941011	0.125356

## Sheet: Figure 4a
Nuclear fractions
	GFP			GR50-GFP			PR50-GFP
	Replicate1	Replicate2	Replicate3	Replicate1	Replicate2	Replicate3	Replicate1	Replicate2	Replicate3
CCT6P3	0.276767	0.340717	0.360451	0.183272	0.251635	0.267443	0.158204	0.161304	0.16159
TMEM79	0.179907	0.20897	0.217013	0.094466	0.123892	0.149483	0.107862	0.113958	0.118869
UPF3B	0.34118	0.41367	0.40883	0.215934	0.355541	0.304114	0.231856	0.247663	0.266663
SMG5	0.280694	0.319277	0.329277	0.161907	0.239487	0.260802	0.225177	0.248092	0.262908
U1	0.627314	0.672543	0.739279	0.577692	0.69734	0.769419	0.702863	0.715692	0.618571
GAPDH	0.088818	0.078844	0.088777	0.068303	0.097721	0.099249	0.068266	0.072293	0.07161
P values, compared to GFP, unpaired t test
	GR50-GFP	PR50-GFP
CCT6P3	0.063785	0.00280707
TMEM79	0.0151932	0.00165016
UPF3B	0.110552	0.00545625
SMG5	0.0565597	0.025099
U1	0.97946	0.988723
GAPDH	0.794987	0.0140942

## Sheet: Figure 4c
Luciferase actvity/mRNA abundance ratio, relative to 0 µM
	PR20 concentration
	0 μM	1 μM	2 μM	4 μM	8 μM
Replicate1	1	0.773815	0.731512	0.421006	0.0857736
Replicate2	1	0.795163	0.540447	0.361643	0.0997847
Replicate3	1	0.799217	0.785682	0.543794	0.139584
P values, compared to 0 μM, paired ratio t test
1 μM	2 μM	4 μM	8 μM
0.00139676	0.0517534	0.00911759	0.000326602

## Sheet: Figure 4d
x: Log2(relative translation)	y: Log2(mRNA fold change)
	Tmem79						Upf3b						Smg5
	Replicate1		Replicate2		Replicate3		Replicate1		Replicate2		Replicate3		Replicate1		Replicate2		Replicate3
	x	y	x	y	x	y	x	y	x	y	x	y	x	y	x	y	x	y
CHX 0.24 μg/ml	-3.11611	1.89662	-2.96595	1.09645	-2.3889	1.16232	-3.11611	1.51055	-2.96595	1.44935	-2.3889	1.2211	-3.11611	1.77082	-2.96595	1.54837	-2.3889	1.71008
CHX 0.12 μg/ml	-1.87767	1.40531	-1.85824	0.769715	-1.6233	0.418987	-1.87767	0.939595	-1.85824	0.978366	-1.6233	0.730978	-1.87767	1.16198	-1.85824	0.978501	-1.6233	1.06924
CHX 0.06 μg/ml	-1.46553	1.19846	-1.35396	0.417015	-1.34334	0.109383	-1.46553	0.893288	-1.35396	0.860062	-1.34334	0.461107	-1.46553	0.995837	-1.35396	0.808533	-1.34334	0.70738
CHX 0.03 μg/ml	-0.85615	0.97703	-0.653362	0.0773146	-0.577315	-0.200802	-0.85615	0.456513	-0.653362	0.454625	-0.577315	0.278921	-0.85615	0.399612	-0.653362	0.252328	-0.577315	0.306515
CHX 0.015 μg/ml	-0.617802	1.06546	-0.797526	0.242862	-0.464917	-0.109291	-0.617802	0.428699	-0.797526	0.45606	-0.464917	0.278944	-0.617802	0.379559	-0.797526	0.4074	-0.464917	0.375335
CHX 0.0075 μg/ml	-0.544663	1.22257	-0.339293	0.243616	-0.3106	-0.0690827	-0.544663	0.423547	-0.339293	0.359144	-0.3106	0.241491	-0.544663	0.314873	-0.339293	0.0613645	-0.3106	0.148665
DMSO	0	0	0	0	0	0	0	0	0	0	0	0	0	0	0	0	0	0
PR20 8uM	-3.54332	2.12111	-3.32504	1.30959	-2.84079	1.51435	-3.54332	1.15061	-3.32504	1.22518	-2.84079	1.27152	-2.84079	1.58703	-3.32504	1.54107	-3.54332	1.59311
PR20 4uM	-1.24809	0.892726	-1.46736	0.835849	-0.878868	0.459697	-1.24809	0.732712	-1.46736	0.779142	-0.878868	0.500598	-0.878868	0.756326	-1.46736	0.821576	-1.24809	0.796303
PR20 2uM	-0.451046	0.648886	-0.887774	0.849529	-0.347983	0.319536	-0.451046	0.484845	-0.887774	0.686941	-0.347983	0.327377	-0.347983	0.267045	-0.887774	0.472135	-0.451046	0.304402
PR20 1uM	-0.36994	0.299384	-0.330677	0.393248	-0.323341	0.352588	-0.36994	0.410387	-0.330677	0.506701	-0.323341	0.440791	-0.323341	0.335005	-0.330677	0.225831	-0.36994	0.261892
DMSO	0	0	0	0	0	0	0	0	0	0	0	0	0	0	0	0	0	0

[truncated: 11 more sheets: Figure5b, Supplementary Figure 3, Supplementary Figure 4, Supplementary Figure 7a, Supplementary Figure 7b, Supplementary Figure 8a, Supplementary Figure 8b, Supplementary Figure 9, Supplementary Figure 10a, Supplementary Figure 10b, Primer List]
